# Supplementary material for: Seasonal variability and vertical distribution of autotrophic and heterotrophic picoplankton in the Central Red Sea
Source: PeerJ. 2020 Feb 24;8:e8612. doi: 10.7717/peerj.8612 (PMC7045887; doi:10.7717/peerj.8612)
Supplement: Supplemental Information 1 [file peerj-08-8612-s005.csv]

Season	Date (d/m/y)	Day of year	Depth (m)	Temperature (°C)	Salinity	Chla (μg/l)	DIN (µmol l-1)	Phosphate (µmol l-1)	DOC (µmol l-1)	Prochlorococcus abundance (cell/ml)	HF-Synechococcus abundance (cell/ml)	LF-Synechococcus abundance (cell/ml)	Small picoeukaryotes abundance(cell/ml)	Larg picoeukaryotes abundance (cell/ml)	HNA abundance (cell/ml)	LNA abundance (cell/ml)	Prochlorococcus biovolume (µm3)	HF-Synechococcus biovolume (µm3)	LF-Synechococcus biovolume (µm3)	Small picoeukaryotes biovolume (µm3)	Larg picoeukaryotes biovolume (µm3)	HNA biovolume (µm3)	LNA biovolume (µm3)	Prochlorococcus relative red fluorescent	HF-Synechococcus relative red fluorescent	LF-Synechococcus relative red fluorescent	Small picoeukaryotes relative red fluorescent	Larg picoeukaryotes relative red fluorescent	HNA nucleic acid content	LNA nucleic acid content	Prochlorococcus biomass (µg C l-1)	HF-Synechococcus biomass (µg C l-1)	LF-Synechococcus biomass (µg C l-1)	Small picoeukaryotes biomass (µg C l-1)	Larg picoeukaryotes biomass (µg C l-1)	HNA biomass (µg C l-1)	LNA biomass (µg C l-1)
Winter	19/01/2015	18	5	24.96	39.57	0.20	NA	NA	NA	22419.963	51284.531	8713.832	3971.147	204.230	184483.469	224563.316	0.056	0.261	0.187	1.042	3.407	0.031	0.023	0.014	0.124	0.027	0.464	3.419	0.045	0.014	0.300	3.171	0.387	0.981	0.165	0.853	0.842
Winter	19/01/2015	18	20	24.96	39.72	0.23	NA	NA	NA	21271.775	48986.939	9426.815	3773.603	256.200	137314.248	156541.516	0.077	0.260	0.190	0.879	3.087	0.031	0.025	0.018	0.170	0.037	0.499	3.074	0.046	0.014	0.384	3.014	0.424	0.789	0.186	0.636	0.608
Winter	19/01/2015	18	40	24.97	39.87	0.24	NA	NA	NA	15615.524	40129.659	8611.717	4702.163	333.090	169299.887	180935.952	0.113	0.255	0.174	0.890	2.788	0.030	0.025	0.022	0.181	0.039	0.501	3.052	0.046	0.014	0.392	2.433	0.357	0.621	0.130	0.771	0.702
Winter	19/01/2015	18	50	24.97	39.88	0.24	NA	NA	NA	12099.843	34735.383	7909.877	5365.101	372.802	157319.438	163664.975	0.132	0.253	0.162	0.934	2.660	0.030	0.024	0.024	0.178	0.038	0.494	3.115	0.046	0.014	0.379	2.080	0.304	0.552	0.087	0.910	0.818
Winter	19/01/2015	18	53	24.97	39.89	0.24	NA	NA	NA	12054.133	34071.293	7111.889	5599.071		160147.768	162735.268	0.127	0.292	0.181	1.038		0.031	0.023	0.022	0.181	0.038	0.500		0.046	0.013	0.361	2.424	0.312	0.471	0.103	0.749	0.604
Winter	19/01/2015	18	60	24.97	40.04	0.24	NA	NA	NA	12044.991	29040.168	6052.672	4776.199		145338.989	146393.998	0.127	0.300	0.185	1.291		0.032	0.023	0.022	0.196	0.032	0.950		0.047	0.013	0.387	2.070		0.408		0.372	0.105
Winter	19/01/2015	18	80	24.51	40.12	0.13	NA	NA	NA	7843.127	14665.524		2425.137		103028.191	99704.657	0.405	0.510		2.011		0.034	0.022	0.066	0.241		2.235		0.050	0.015	0.462	1.061		0.228		0.503	0.373
Winter	19/01/2015	18	100	24.03	40.20	0.09	NA	NA	NA	3174.388	290.880				60717.394	53015.316	0.714	0.743		2.732		0.036	0.024	0.116	0.285		3.520		0.052	0.012	0.537	0.051		0.048		0.321	0.202
Winter	19/01/2015	18	200	22.11	40.53	0.06	NA	NA	NA						46016.028	39834.277						0.030	0.027						0.052	0.013						0.206	0.164
Winter	19/01/2015	18	300	21.62	40.58	0.07	NA	NA	NA						45207.030	32656.637						0.033	0.028						0.055	0.013						0.218	0.140
Winter	19/01/2015	18	400	21.56	40.60	0.07	NA	NA	NA						115441.071	123396.429						0.034	0.024						0.046	0.013						0.226	0.192
Winter	19/01/2015	18	450	21.56	40.61	0.07	NA	NA	NA						35893.596	32724.865						0.037	0.026						0.058	0.013						0.196	0.155
Winter	19/01/2015	18	475	21.56	40.61	0.07	NA	NA	NA						34138.058	33178.013						0.036	0.026						0.058	0.013						0.188	0.134
Winter	19/01/2015	18	500	21.56	40.61	0.07	NA	NA	NA						34138.058	33178.013						0.035	0.027						0.054	0.012						0.175	0.138
Winter	19/01/2015	18	550	21.56	40.62	0.07	NA	NA	NA						25670.138	24396.429						0.039	0.027						0.055	0.012						0.142	0.101
Winter	19/01/2015	18	600	21.57	40.62	0.07	NA	NA	NA						32959.821	34161.161						0.034	0.024						0.054	0.012						0.166	0.132
Winter	19/01/2015	18	700	21.60	40.62	0.07	NA	NA	NA						38603.761	37025.168						0.034	0.026						0.055	0.011						0.191	0.150
Winter	02/02/2016	32	5	24.61	39.68	NA	0.00	0.01	74.43	22529.241	24431.499	9931.009	1936.107	54.157	146300.789	153106.743	0.044	0.205	0.134	1.119	3.317	0.037	0.022	0.008	0.086	0.022	0.478	3.282	0.051	0.015	0.236	1.185	0.314	0.513	0.043	0.793	0.575
Winter	02/02/2016	32	20	24.60	39.68	NA	0.07	0.02	72.59	23163.891	25152.462	9397.902	2174.735	69.388	120641.033	207609.871	0.052	0.209	0.137	1.219	3.065	0.038	0.022	0.009	0.105	0.026	0.579	2.923	0.051	0.015	0.284	1.249	0.305	0.630	0.050	0.893	0.645
Winter	02/02/2016	32	25	24.59	39.67	NA	0.09	0.02	71.98	23375.441	25392.783	9220.200	2254.278	74.466	112087.781	225777.580	0.054	0.211	0.138	1.253	2.981	0.039	0.022	0.010	0.111	0.027	0.613	2.804	0.051	0.015	0.300	1.270	0.302	0.669	0.053	0.926	0.669
Winter	02/02/2016	32	40	24.63	39.72	NA	0.23	0.04	71.24	30105.104	27803.213	10175.617	2946.583	29.786	118844.920	245433.484	0.065	0.198	0.127	1.334	1.193	0.038	0.022	0.012	0.133	0.030	0.861	3.121	0.049	0.015	0.475	1.303	0.305	0.941		1.008	0.743
Winter	02/02/2016	32	50	24.67	39.77	NA	0.32	0.06	70.75	34591.546	29410.167	10812.561	3408.119		123349.679	258537.420	0.072	0.190	0.119	1.388		0.038	0.021	0.013	0.149	0.032	1.027		0.048	0.015	0.591	1.325	0.306	1.121		1.063	0.792
Winter	02/02/2016	32	54	24.72	39.80	NA	0.27	0.04	70.03	34513.211	29161.175	10215.142	3893.977		104509.756	249851.524	0.079	0.189	0.116	1.364		0.042	0.023	0.015	0.158	0.033	1.090		0.048	0.015	0.648	1.304	0.281	1.259		0.992	0.797
Winter	02/02/2016	32	60	24.64	39.99	NA	0.59	0.05	70.03	27490.557	21250.112	7296.530	3056.577		102110.481	218695.667	0.165	0.231	0.083	1.480		0.041	0.022	0.027	0.199	0.023	1.357		0.050	0.014	0.717	0.965		1.015		0.918	0.693
Winter	02/02/2016	32	75	24.56	40.12	NA	1.39	0.08	70.03	9933.923	1472.456		963.077		96112.295	140806.023	0.378	0.336		1.767		0.041	0.020	0.058	0.301		2.025		0.055	0.014	0.891	0.117		0.403		0.732	0.432
Winter	02/02/2016	32	80	24.33	40.15	NA	1.46	0.09	69.04	8516.419	1258.832		816.880		93886.003	136173.928	0.415	0.375		1.824		0.042	0.021	0.063	0.297		1.887		0.056	0.014	0.788	0.104		0.345		0.722	0.425
Winter	02/02/2016	32	100	24.10	40.18	NA	1.72	0.14	65.08	2846.407	404.336		232.092		84980.834	117645.548	0.562	0.533		2.049		0.044	0.022	0.084	0.282		2.500		0.058	0.013	0.379	0.051		0.113		0.680	0.394
Winter	02/02/2016	32	200	21.88	40.47	NA	16.04	0.46	51.31						56147.297	70002.816						0.035	0.022						0.055	0.014						0.377	0.200
Winter	02/02/2016	32	300	21.67	40.50	NA	15.97	0.84	51.99						47073.164	61607.207						0.039	0.026						0.052	0.014						0.329	0.187
Winter	02/02/2016	32	400	21.61	40.51	NA	18.65	0.49	48.10						49885.151	74426.846						0.035	0.024						0.053	0.014						0.324	0.229
Winter	02/02/2016	32	450	21.61	40.52	NA	17.23	0.51	51.23						49798.920	72364.840						0.036	0.024						0.052	0.014						0.328	0.217
Winter	02/02/2016	32	550	21.62	40.52	NA	18.44	0.86	51.17						33598.528	54352.837						0.039	0.026						0.051	0.014						0.242	0.169
Winter	02/02/2016	32	600	21.63	40.52	NA	17.75	0.94	49.43						44354.622	71361.526						0.038	0.028						0.050	0.014						0.271	0.230
Winter	25/02/2017	55	5	24.55	39.45	0.09	0.13	0.19	77.18	62843.982	75412.779	18614.896	3280.919	0.000	106464.953	291474.654	0.038	0.217	0.110	1.180	0.000	0.035	0.023	0.008	0.092	0.026	0.565	0.000	0.055	0.015	0.569	1.363	0.486	0.917	0.000	0.549	1.113
Winter	25/02/2017	55	20	24.55	39.45	0.11	0.32	0.14	71.59	65588.342	65588.342	18174.938	3771.930	168.175	113401.858	274022.609	0.048	0.248	0.130	1.208	3.520	0.034	0.021	0.009	0.095	0.028	0.509	2.557	0.051	0.014	0.744	1.645	0.561	1.079	0.140	0.618	1.069
Winter	25/02/2017	55	40	24.56	39.45	0.15	0.02	0.04	73.02	80012.972	80012.972	18141.603	3633.186	317.731	114885.856	177037.221	0.045	0.200	0.089	1.070	2.665	0.034	0.024	0.011	0.129	0.034	0.535	2.588	0.052	0.014	0.862	1.521	0.382	0.921	0.201	0.641	0.700
Winter	25/02/2017	55	50	24.58	39.46	0.15	0.26	0.18	72.91	83817.020	83817.020	18041.599	4057.069	203.581	120833.733	198622.488	0.052	0.196	0.095	1.061	2.807	0.036	0.025	0.011	0.142	0.036	0.618	2.903	0.052	0.014	1.032	1.531	0.424	1.020	0.135	0.724	0.759
Winter	25/02/2017	55	57	24.83	39.75	0.25	1.39	0.20	70.16	22868.484	22868.484	18816.659	3220.339		111110.138	108224.539	0.214	0.258	0.104	1.401		0.037	0.025	0.047	0.296	0.058	1.518		0.051	0.013	1.161	0.467	0.081	1.069		0.672	0.427
Winter	25/02/2017	55	60	24.28	39.97	0.21	1.44	0.19	69.75	20527.320	6702.052	3252.044	2855.035		106993.428	103312.495	0.245	0.284	0.091	1.444		0.037	0.025	0.052	0.319	0.051	1.642		0.052	0.013	1.078	0.411		0.952		0.640	0.409
Winter	25/02/2017	55	80	24.29	40.19	0.11	1.75	0.15	67.00	4919.556	4919.556	2827.865	419.678		79548.689	70565.536	0.451	0.460		1.731		0.040	0.024	0.091	0.471	0.051	2.463		0.058	0.013	0.526	0.042		0.172		0.425	0.291
Winter	25/02/2017	55	100	23.73	40.28	0.09	2.64	0.14	68.39	2054.524	2054.524		105.812		106400.833	80139.766	0.559	0.853		2.173		0.040	0.025	0.097	0.443		2.697		0.057	0.013	0.272	0.027		0.054		0.535	0.336
Winter	25/02/2017	55	150	22.42	40.44	0.07	13.95	0.63	57.43						69246.002	52399.843						0.035	0.026						0.057	0.012						0.364	0.232
Winter	25/02/2017	55	200	21.90	40.51	0.07	29.09	1.26	51.67						52540.938	36728.092						0.033	0.027						0.057	0.012						0.268	0.159
Winter	25/02/2017	55	300	21.71	40.54	0.07	32.63	1.35	50.72						82957.757	59125.793						0.034	0.028						0.055	0.012						0.481	0.266
Winter	25/02/2017	55	400	21.62	40.56	0.08	30.02	1.47	46.60						64006.018	50607.059						0.033	0.028						0.055	0.012						0.355	0.216
Winter	25/02/2017	55	450	21.62	40.56	0.07	33.86	1.52	49.75						60503.913	50027.238						0.038	0.029						0.060	0.012						0.377	0.204
Winter	25/02/2017	55	500	21.62	40.56	0.07	32.61	1.48	46.56						59891.036	45683.519						0.037	0.027						0.057	0.012						0.374	0.195
Winter	25/02/2017	55	550	21.62	40.57	0.07	30.14	1.43	46.10						59373.009	44636.197						0.042	0.026						0.059	0.012						0.318	0.193
Winter	25/02/2017	55	600	21.63	40.57	0.07	27.89	1.28	48.27						70844.419	46235.305						0.042	0.027						0.057	0.012						0.400	0.185
Winter	25/02/2017	55	700	21.65	40.57	0.07	28.03	1.33	47.22						65210.432	52196.501						0.035	0.028						0.057	0.012						0.351	0.213
Spring	24/03/2015	82	5	26.32	39.00	0.089	0.09	0.01	67.24	50461.142	33410.419	54494.820	3021.240	482.113	196741.525	295489.831	0.041	0.162	0.108	1.361	4.022	0.033	0.020	0.006	0.023	0.008	0.244	2.224	0.046	0.016	0.493	1.279	1.391	0.975	0.460	0.947	0.989
Spring	24/03/2015	82	20	26.18	39.30	0.105	0.08	0.02	70.16	71525.455	37078.494	56889.313	2434.670	518.271	216843.237	328587.712	0.044	0.165	0.098	1.446	3.973	0.032	0.020	0.007	0.030	0.010	0.276	2.141	0.046	0.016	0.755	1.451	1.319	0.830	0.488	1.036	1.085
Spring	24/03/2015	82	25	26.06	39.42	0.109	0.07	0.03	71.13	78546.893	38301.185	57687.478	2239.146	530.324	223543.807	339620.339	0.045	0.166	0.095	1.474	3.957	0.032	0.019	0.006	0.032	0.010	0.287	2.114	0.048	0.016	0.842	1.508	1.295	0.782	0.497	1.065	1.117
Spring	24/03/2015	82	40	25.94	39.45	0.123	0.08	0.04	68.24	105055.115	27216.841	1351.471	3184.606	212.130	187144.133	269509.322	0.084	0.247	0.157	1.597	1.583	0.032	0.019	0.019	0.170	0.038	0.883	2.845	0.048	0.016	2.255	1.453	0.556	1.224		0.892	0.885
Spring	24/03/2015	82	50	25.83	39.48	0.200	0.08	0.04	66.31	122727.263	19827.279	7165.659	3814.912		162877.684	222768.644	0.110	0.301	0.198	1.679		0.032	0.019	0.030	0.262	0.057	1.280		0.051	0.016	3.197	1.417	0.064	1.518		0.777	0.729
Spring	24/03/2015	82	60	25.58	39.60	0.349	0.35	0.05	66.41	86104.724	11685.069	12979.846	3144.879		149901.040	199985.659	0.189	0.319	0.226	1.679		0.031	0.019	0.042	0.340	0.064	1.564		0.049	0.015	3.171	0.849	0.038	1.251		0.693	0.657
Spring	24/03/2015	82	70	25.34	39.73	0.268	0.61	0.07	66.50	49482.185	3542.860		2474.846		136924.397	177202.674	0.268	0.336	0.253	1.679		0.029	0.020	0.042	0.418		1.848		0.052	0.014	3.145	0.282	0.012	0.985		0.608	0.584
Spring	24/03/2015	82	80	25.07	39.93	0.223	1.37	0.10	64.25	34599.243	2432.096		1744.134		120627.686	142392.056	0.384	0.495		1.800		0.032	0.020	0.074	0.359		2.196		0.055	0.014	2.332	0.202		0.702		0.557	0.474
Spring	24/03/2015	82	100	24.44	40.13	0.113	2.89	0.18	59.73	4833.358	210.570		282.710		88034.265	72770.820	0.616	0.814				0.035	0.021	0.106	0.239		2.893		0.054	0.013	0.706	0.041		0.137		0.454	0.255
Spring	24/03/2015	82	160	22.48	40.13	0.054	9.07	0.49	52.92						74940.442	60199.097						0.032	0.024						0.053	0.011						0.355	0.226
Spring	24/03/2015	82	200	21.89	40.56	0.054	16.69	0.93	51.63						67214.178	39663.689						0.029	0.024						0.054	0.011						0.297	0.153
Spring	24/03/2015	82	300	21.60	40.56	0.058	18.56	0.93	48.40						51925.424	45534.988						0.034	0.022						0.056	0.011						0.258	0.163
Spring	24/03/2015	82	400	21.51	40.63	0.062	22.05	1.24	49.80						69573.051	61608.814						0.038	0.023						0.056	0.011						0.382	0.227
Spring	24/03/2015	82	450	21.50	40.63	0.062	20.56	0.94	NA						59406.943	50969.667						0.038	0.023						0.059	0.011						0.324	0.187
Spring	24/03/2015	82	470	21.50	40.64	0.062	19.49	1.10	50.78						54204.613	53392.124						0.035	0.022						0.055	0.011						0.277	0.189
Spring	24/03/2015	82	500	21.50	40.64	0.064	20.13	1.19	NA						54432.521	47357.097						0.040	0.022						0.055	0.012						0.312	0.169
Spring	24/03/2015	82	550	21.51	40.65	0.058	28.75	1.63	47.82						47798.418	46540.565						0.038	0.021						0.057	0.011						0.263	0.163
Spring	24/03/2015	82	600	21.52	40.65	0.060	16.81	1.34	47.48						51886.441	41139.301						0.038	0.021						0.057	0.012						0.285	0.144
Spring	24/03/2015	82	620	21.52	40.65	0.06	22.06	1.25	47.35						27910.617	25842.020						0.039	0.027						0.055	0.011						0.157	0.107
Spring	24/03/2015	82	700	21.54	40.66	0.06	30.77	1.85	47.35						52124.096	45916.633						0.039	0.022						0.054	0.012						0.295	0.163
Spring	06/03/2016	65	5	26.66	38.22	0.09	0.27	0.02	69.73	33368.809	36308.104	61128.818	1803.336	283.990	166950.471	296990.124	0.042	0.172	0.112	1.304	3.455	0.028	0.018	0.005	0.029	0.010	0.282	1.498	0.042	0.014	0.329	1.478	1.619	0.557	0.233	0.705	0.929
Spring	06/03/2016	65	20	26.62	19.46	0.097	0.42	0.02	68.16	41547.156	42635.099	56432.335	1757.374	259.328	139659.848	249451.042	0.053	0.169	0.107	1.100	2.916	0.028	0.018	0.006	0.049	0.017	0.300	1.644	0.042	0.014	0.533	1.711	1.430	0.459	0.180	0.606	0.796
Spring	06/03/2016	65	25	26.59	38.70	0.15	0.46	0.02	67.63	44273.272	44744.097	54866.841	1742.054	251.107	130562.974	233604.681	0.057	0.169	0.105	1.031	2.736	0.029	0.019	0.008	0.056	0.020	0.307	1.692	0.041	0.014	0.600	1.789	1.367	0.426	0.163	0.573	0.752
Spring	06/03/2016	65	40	26.59	38.70	0.210	0.50	0.01	65.72	47848.957	25583.232	23435.717	1880.542	71.745	154146.702	277158.775	0.084	0.267	0.161	1.344		0.028	0.018	0.019	0.265	0.091	1.039	1.483	0.043	0.014	0.958	1.442	0.729	0.603	0.047	0.664	0.860
Spring	06/03/2016	65	46	26.59	38.70	0.15	0.51	0.00	64.96	49279.232	17918.88648	10863.26758	1935.937044		163580.193	294580.412	0.094	0.307	0.184	1.468		0.028	0.017	0.024	0.352	0.010	1.451		0.045	0.014	1.101	1.304	0.473	0.674		0.700	0.903
Spring	06/03/2016	65	50	25.78	38.88	0.21	0.78	0.00	68.20	35804.786	16388.691	4655.686	2633.788		133420.054	239422.200	0.136	0.296	0.207	1.494		0.029	0.018	0.033	0.439	0.012			0.045	0.014	1.119	0.886	0.193	1.182		0.785	1.004
Spring	06/03/2016	65	60	25.78	39.06	0.282	1.07	0.02	69.13	31954.945	12563.202	4155.864	3331.638		124802.872	223662.712	0.148	0.293	0.213	1.501		0.030	0.019	0.042	0.390	0.149			0.046	0.013	1.124	0.766	0.113	1.327		0.565	0.722
Spring	06/03/2016	65	64	24.98	39.42	0.32	1.22	0.03	67.51	18039.406	6228.115		3.73E+03		100488.490	162278.887	0.375	0.430		1.902		0.030	0.019	0.035	0.390				0.044	0.014	0.669	0.440		0.758		0.462	0.529
Spring	06/03/2016	65	80	24.64	39.82	0.196	2.10	0.06	65.48	18039.40599	3225.057		2919.528		1.18E+05	2.31E+05	0.517	0.516	0.000	2.153		0.031	0.020	0.074	0.390				0.047	0.013						0.397	0.409
Spring	06/03/2016	65	100	23.64	40.22	0.11	3.20	0.10	65.48	644.982	222.000		2108.647		70095.512	85549.107	0.659	0.601	0.000	2.403		0.032	0.020	0.113	0.297				0.051	0.013	0.101	0.032		0.046		0.333	0.289
Spring	06/03/2016	65	200	22.21	40.44	0.044	15.78	0.77	52.10						51428.919	48190.802						0.026	0.020						0.050	0.013						0.206	0.160
Spring	06/03/2016	65	300	21.65	40.50	0.055	24.85	0.57	45.47						54584.190	49299.844						0.026	0.020						0.048	0.013						0.218	0.165
Spring	06/03/2016	65	400	21.53	40.52	0.058	25.34	0.78	41.35						72445.775	69626.359						0.030	0.021						0.048	0.013						0.328	0.243
Spring	06/03/2016	65	450	21.52	40.52	0.063	20.26	0.91	43.00						39856.017	44254.714						0.027	0.020						0.048	0.013						0.164	0.147
Spring	06/03/2016	65	550	21.51	40.52	0.055	21.16	0.63	46.73						26429.418	29566.689						0.027	0.020						0.049	0.013						0.109	0.100
Spring	06/03/2016	65	600	21.51	40.52	0.059	21.45	0.65	48.22						19479.132	24428.375						0.029	0.020						0.046	0.013						0.086	0.082
Spring	06/03/2016	65	660	21.51	40.53	0.06	18.22	0.97	50.40						29764.965	29136.967						0.028	0.020						0.050	0.013						0.127	0.097
Spring	24/04/2017	113	5	27.53	39.12	0.09	0.02	0.06	69.14	11863.111	15506.658	11301.901	1105.152	107.925	130535.124	244950.626	0.055	0.242	0.180	1.761	4.348	0.037	0.024	0.006	0.057	0.019	0.549	2.890	0.051	0.014	0.155	0.888	0.483	0.461	0.111	0.727	0.929
Spring	24/04/2017	113	20	27.32	39.13	0.10	0.04	0.09	67.85	36033.288	29794.529	17985.450	1363.614	133.688	135350.580	244553.272	0.059	0.222	0.143	1.649	4.235	0.038	0.023	0.009	0.071	0.024	0.552	3.574	0.053	0.014	0.500	1.566	0.612	0.533	0.134	0.783	0.877
Spring	24/04/2017	113	40	26.92	39.26	0.12	0.00	0.07	71.25	76843.303	26711.748	8476.747	1105.152		211787.039	248175.418	0.040	0.177	0.095	1.463	0.000	0.039	0.023	0.009	0.063	0.020	0.440		0.044	0.011	0.732	1.120	0.190	0.383		1.236	0.899
Spring	24/04/2017	113	50	26.27	39.31	0.13	0.16	0.07	69.79	100832.015	23141.070	4883.045	2156.580				0.046	0.223	0.101	1.223	0.000	0.039	0.023	0.010	0.089	0.029	0.506		0.044	0.011	1.048	1.078	0.111	0.657		0.960	0.912
Spring	24/04/2017	113	60	25.95	39.38	0.14	0.33	0.10	68.32	124820.727	19570.392	1289.343	3208.009		118601.285	256189.624	0.218	0.370	0.000	1.645	0.000	0.038	0.023	0.013	0.116	0.032	0.572		0.054	0.013	1.365	1.036	0.031	0.930		0.684	0.924
Spring	24/04/2017	113	75	25.63	39.43	0.16	0.07	0.08	63.03	76655.598	5849.681		3429.781		161552.716	194373.197	0.411	0.417	0.000	1.854	0.000	0.038	0.025	0.046	0.420		1.653		0.049	0.012	3.960	0.513		1.337		0.925	0.755
Spring	24/04/2017	113	80	25.09	39.56	0.27	0.72	0.11	66.29	45139.539	2092.277		2204.938		115786.803	158932.976	0.631	0.850	0.000	1.900	0.000	0.041	0.028	0.050	0.497		1.669		0.053	0.013	4.402	0.207		0.969		0.706	0.687
Spring	24/04/2017	113	100	24.20	40.10	0.14	3.02	0.18	63.77	14682.728	127.696		501.497		91623.249	102273.131						0.032	0.028	0.044	0.429		1.864		0.058	0.013	2.197	0.026		0.226		0.450	0.440
Spring	24/04/2017	113	150	22.63	40.43	0.07	8.36	0.41	59.97						74094.746	83096.217						0.040	0.028						0.062	0.014						0.449	0.362
Spring	24/04/2017	113	200	21.98	40.54	0.07	22.30	1.09	54.38						56675.500	55286.843						0.039	0.028						0.061	0.014						0.336	0.240
Spring	24/04/2017	113	300	21.74	40.57	0.07	27.03	1.18	52.75						39980.556	27971.511						0.039	0.030						0.065	0.014						0.234	0.132
Spring	24/04/2017	113	400	21.63	40.59	0.07	26.27	1.43	51.37						56482.366	62731.320						0.036	0.028						0.062	0.014						0.306	0.277
Spring	24/04/2017	113	450	21.62	40.59	0.07	22.13	1.21	48.06						48875.751	60228.019						0.035	0.027						0.061	0.014						0.259	0.257
Spring	24/04/2017	113	500	21.63	40.59	0.07	25.08	1.30	43.13						57041.739	47839.982						0.033	0.028						0.054	0.012						0.291	0.209
Spring	24/04/2017	113	550	21.64	40.60	0.07	21.75	1.30	44.65						59620.672	50525.735						0.033	0.028						0.055	0.012						0.306	0.218
Spring	24/04/2017	113	600	21.65	40.59	0.07	22.98	1.34	46.18						76653.842	64017.067						0.035	0.024						0.057	0.012						0.410	0.246
Spring	24/04/2017	113	700	21.67	40.60	0.07	29.30	1.65	44.95						83043.079	69482.423						0.034	0.023						0.054	0.013						0.428	0.258
Spring	22/05/2017	141	5	29.57	38.77	0.08	0.18	0.08	95.36	49024.889	29339.462	19612.052	660.374	262.053	136289.500	289437.836	0.048	0.183	0.112	0.780	2.820	0.033	0.022	0.005	0.035	0.011	0.284	1.419	0.047	0.013	0.553	1.269	0.522	0.122	0.175	0.682	1.013
Spring	22/05/2017	141	20	29.30	38.90	0.12	0.02	0.14	90.86	64375.210	32293.730	13082.366	1200.710	358.421	143745.901	335865.792	0.037	0.156	0.087	1.058	2.621	0.031	0.022	0.007	0.047	0.012	0.392	1.270	0.046	0.013	0.568	1.195	0.271	0.301	0.223	0.694	1.160
Spring	22/05/2017	141	40	27.08	39.08	0.23	0.13	0.10	86.69	84842.304	9884.642		3888.868		121436.785	219727.446	0.144	0.320	0.000	1.653	0.000	0.034	0.022	0.028	0.426		1.621		0.048	0.012	2.896	0.749		2.830		0.634	0.782
Spring	22/05/2017	141	50	26.17	39.37	0.25	0.47	0.11	83.69	49520.197	2181.275		1929.814		101834.798	195417.676	0.188	0.382	0.000	1.650	0.000	0.036	0.024	0.056	0.534		2.012		0.054	0.014	2.201	0.197		1.605		0.560	0.731
Spring	22/05/2017	141	60	25.25	39.58	0.20	1.57	0.15	83.86	31925.501	266.515		837.083		80213.294	123986.406	0.230	0.477	0.000	1.806	0.000	0.039	0.026	0.084	0.556		2.616		0.056	0.014	1.737	0.030		0.812		0.470	0.499
Spring	22/05/2017	141	80	23.71	40.25	0.12	4.31	0.26	73.53	6171.884	105.030		163.073		73950.718	84872.317	0.418	0.656	0.000	2.090	0.000	0.034	0.026	0.103	0.375		3.639		0.060	0.013	0.612	0.016		0.190		0.383	0.348
Spring	22/05/2017	141	100	22.98	40.39	0.10	7.37	0.37	80.03	1217.586	92.592				86238.406	64813.419	0.641	0.824	0.000	2.350	0.000	0.032	0.026	0.108	0.278		3.526		0.061	0.014	0.185	0.018		0.085		0.426	0.268
Spring	22/05/2017	141	150	22.18	40.51	0.074	17.83	0.87	NA						80843.617	61275.463						0.032	0.025						0.060	0.014						0.392	0.240
Spring	22/05/2017	141	200	21.88	40.56	0.074	20.14	1.09	67.46						66715.029	42909.488						0.032	0.025						0.059	0.012						0.331	0.168
Spring	22/05/2017	141	300	21.71	40.58	0.074	20.39	1.05	54.89						55015.305	39594.216						0.035	0.025						0.062	0.015						0.295	0.158
Spring	22/05/2017	141	400	21.64	40.59	0.074	27.98	1.28	51.98						56798.533	48392.201						0.034	0.025						0.058	0.013						0.296	0.192
Spring	22/05/2017	141	450	21.63	40.60	0.079	28.12	1.26	52.58						63228.960	42543.387						0.037	0.025						0.061	0.012						0.353	0.169
Spring	22/05/2017	141	490	21.63	40.60	0.074	26.50	1.09	54.04						63263.225	52491.218						0.037	0.025						0.058	0.012						0.353	0.208
Spring	22/05/2017	141	550	21.64	40.60	0.071	28.62	1.16	52.16						57710.403	43661.526						0.035	0.031						0.064	0.014						0.309	0.207
Spring	22/05/2017	141	600	21.65	40.60	0.07	20.41	0.98	53.33						57784.231	44839.968						0.037	0.025						0.057	0.011						0.323	0.178
Spring	22/05/2017	141	700	21.67	40.61	0.07	29.61	1.26	53.70						35694.142	39335.823						0.035	0.031						0.059	0.014						0.191	0.187
Summer	01/07/2015	181	5	29.51	39.31	0.14	NA	NA	75.90	22018.520	20746.590	4925.195	459.308	233.187	99814.914	187097.511	0.033	0.132	0.094	2.118	4.176	0.033	0.022	0.004	0.019	0.006	0.455	2.293	0.046	0.013	0.174	0.651	0.109	0.231	0.231	0.489	0.679
Summer	01/07/2015	181	10	29.48	39.31	0.14	NA	NA	73.53	40408.444	23152.099	8118.905	695.346	88.143	98374.403	197922.136	0.033	0.125	0.078	1.737	3.752	0.030	0.022	0.005	0.021	0.007	0.321	2.510	0.042	0.012	0.312	0.684	0.150	0.286	0.078	0.440	0.713
Summer	01/07/2015	181	20	29.45	39.31	0.15	NA	NA	69.78	74599.378	21716.738	8836.466	762.469	435.696	96645.286	184459.726	0.030	0.134	0.071	1.719	3.612	0.030	0.022	0.006	0.031	0.009	0.369	2.021	0.043	0.012	0.533	0.688	0.148	0.311	0.373	0.439	0.663
Summer	01/07/2015	181	40	27.38	39.29	0.18	NA	NA	73.56	103777.885	12191.872		781.530	290.283	90612.172	172423.031	0.021	0.160		1.303	3.164	0.028	0.021	0.007	0.041		0.477	2.544	0.044	0.012	0.815	0.463		0.241	0.218	0.389	0.591
Summer	01/07/2015	181	50	26.88	39.38	0.19	NA	NA	76.18	118367.139	7234.737		580.565	178.635	77936.783	164555.300	0.065	0.154		1.313	3.154	0.028	0.020	0.007	0.063		0.518	2.840	0.044	0.012	2.494	0.265		0.181	0.134	0.334	0.559
Summer	01/07/2015	181	60	26.50	39.45	0.28	NA	NA	73.15	132956.392	8527.535		1520.712		85704.505	140614.260	0.116	0.212		1.434	3.512	0.031	0.020	0.016	0.221		0.921		0.046	0.011	3.656	0.428		0.517	0.176	0.396	0.473
Summer	01/07/2015	181	75	26.13	39.55	0.29	NA	NA	63.83	80199.891	6633.156		1817.003		74152.822	117364.809	0.200	0.386		1.721		0.026	0.019	0.040	0.397		1.559		0.046	0.011	3.801	0.606		0.741		0.299	0.386
Summer	01/07/2015	181	80	25.91	39.61	0.32	NA	NA	66.53	67867.000	5330.592		1549.873		68665.863	104836.546	0.270	0.480		1.794		0.026	0.019	0.074	0.408		1.657		0.046	0.011	3.522	0.490		0.641		0.279	0.347
Summer	01/07/2015	181	100	24.87	39.89	0.22	NA	NA	64.63	18535.438	120.338		481.353		46718.031	54723.497	0.548	0.856		2.086		0.028	0.021	0.115	0.454		2.049		0.049	0.012	2.407	0.024		0.238		0.198	0.188
Summer	01/07/2015	181	150	22.72	40.39	0.07	NA	NA	55.75						39087.821	34955.437						0.029	0.023						0.052	0.011						0.174	0.128
Summer	01/07/2015	181	200	22.11	40.47	0.07	NA	NA	52.70						40209.094	41567.686						0.027	0.023						0.055	0.013						0.170	0.153
Summer	01/07/2015	181	300	21.64	40.50	0.07	NA	NA	49.13													0.027	0.023						0.055	0.013						0.159	0.131
Summer	01/07/2015	181	400	21.64	40.52	0.07	NA	NA	50.25						35253.718	29772.903						0.028	0.023						0.052	0.011						0.149	0.109
Summer	01/07/2015	181	420	21.62	40.53	0.07	NA	NA	48.43						34524.217	29432.352						0.030	0.022						0.052	0.011						0.156	0.106
Summer	01/07/2015	181	550	21.63	40.52	0.07	NA	NA	47.78													0.032	0.022						0.052	0.011						0.153	0.106
Summer	01/07/2015	181	600	21.63	40.54	0.07	NA	NA	49.96						32025.610	30098.036						0.032	0.022						0.052	0.011						0.153	0.106
Summer	01/07/2015	181	700	21.65	40.54	0.07	NA	NA	48.30						30808.684	25332.513						0.032	0.022						0.053	0.011						0.146	0.092
Summer	25/08/2015	236	5	32.59	39.44	0.17	NA	NA	83.06	11136.091	47836.523	67675.368	644.118	314.902	119309.069	139626.193	0.057	0.183	0.147	1.602	4.099	0.029	0.025	0.006	0.040	0.011	0.377	1.885	0.043	0.015	0.151	2.075	2.353	0.245	0.306	1.190	1.265
Summer	25/08/2015	236	10	31.78	39.34	0.19	NA	NA	82.89	19438.060	45718.089	59158.692	815.883	515.295	154689.904	174342.094	0.035	0.153	0.121	1.737	3.831	0.040	0.025	0.007	0.048	0.014	0.416	1.953	0.053	0.015	0.159	1.662	1.703	0.336	0.468	1.935	1.575
Summer	25/08/2015	236	20	31.43	39.27	0.20	NA	NA	80.89	36813.395	48204.424	43104.864	1267.346	573.323	177871.030	216120.617	0.030	0.130	0.094	1.379	3.719	0.037	0.024	0.008	0.043	0.013	0.320	2.124	0.052	0.015	0.259	1.482	0.956	0.414	0.505	2.138	1.889
Summer	25/08/2015	236	40	29.13	39.24	0.24	NA	NA	78.73	117671.476	63848.231	22213.137	2558.581	604.756	122143.880	213040.147	0.030	0.129	0.074	0.995	3.173	0.035	0.022	0.012	0.076	0.021	0.405	2.336	0.052	0.014	0.835	1.951	0.392	0.604	0.455	1.396	1.766
Summer	25/08/2015	236	50	27.80	39.30	0.25	NA	NA	78.80	88447.615	39646.379		2253.102				0.126	0.265	0.000	0.900	2.206	0.030	0.022	0.033	0.187		0.528		0.052	0.014	1.687	1.461	0.196	0.510	0.435	1.229	1.111
Summer	25/08/2015	236	60	27.29	39.35	0.27	NA	NA	78.98	84752.615	15444.527		1947.623		127541.279	142069.894	0.332	0.448	0.000	1.795	0.000	0.027	0.020	0.033	0.298		0.652		0.043	0.011	2.539	0.971		0.416	0.415	0.952	0.886
Summer	25/08/2015	236	76	26.47	39.48	0.31	NA	NA	75.70	59223.754	2672.766		3281.750		103252.983	112392.601	0.364	0.491		1.905		0.027	0.020	0.067	0.498		1.823		0.043	0.011	4.660	0.284		1.396		0.929	0.819
Summer	25/08/2015	236	80	26.31	39.50	0.322	NA	NA	74.33	54485.984	2272.143		2858.097		97098.488	103757.140	0.523	0.705	0.000	2.457	0.000	0.026	0.020	0.071	0.484		1.973		0.049	0.011	4.520	0.244		1.235		0.812	0.487
Summer	25/08/2015	236	100	24.95	39.89	0.07	NA	NA	67.46	30797.135	269.029		739.831		66326.010	60579.835						0.038	0.021	0.090	0.417		2.723		0.049	0.011	3.821	0.045		0.431		0.553	0.307
Summer	25/08/2015	236	160	22.77	40.37	0.07	NA	NA	59.16						47567.489	35960.753						0.036	0.023						0.051	0.011						0.438	0.362
Summer	25/08/2015	236	200	22.20	40.46	0.07	NA	NA	60.12						45022.226	40040.722						0.028	0.025						0.052	0.012						0.408	0.332
Summer	25/08/2015	236	360	21.65	40.52	0.07	NA	NA	52.26						38922.775	34300.034						0.029	0.025						0.052	0.012						0.390	0.314
Summer	25/08/2015	236	400	21.62	40.53	0.07	NA	NA	49.67						35697.002	27307.697						0.027	0.025						0.048	0.011						0.342	0.246
Summer	25/08/2015	236	550	21.63	40.50	0.07	NA	NA	49.51													0.030	0.025						0.048	0.011						0.351	0.282
Summer	25/08/2015	236	600	21.63	40.54	0.07	NA	NA	49.46						34153.968	32468.626						0.030	0.025						0.049	0.010						0.353	0.295
Summer	25/08/2015	236	700	21.65	40.55	0.07	NA	NA	48.45						46651.955	30181.641						0.032	0.024						0.047	0.010						0.498	0.263
Summer	05/09/2015	247	5	31.48	39.31	0.14	1.48	0.36	81.73	9726.747	18592.458	13693.455	902.604	172.207	236897.464	236326.902	0.081	0.204	0.165	1.428	4.034	0.028	0.023	0.007	0.029	0.009	0.303	1.631	0.041	0.013	0.187	0.899	0.537	0.305	0.165	1.010	0.879
Summer	05/09/2015	247	20	31.23	39.28	0.150	1.93	0.15	80.70	66718.770	16819.367	7048.191	2543.499	206.424	232668.591	240915.733	0.081	0.219	0.155	1.206	3.851	0.028	0.023	0.009	0.048	0.016	0.320	2.039	0.041	0.013	1.285	0.870	0.265	0.699	0.188	0.989	0.866
Summer	05/09/2015	247	25	29.63	39.24	0.19	2.08	0.08	80.36	85716.111	16228.336	4833.103	3090.463	217.830	231258.966	242445.343	0.081	0.224	0.152	1.133	3.790	0.028	0.022	0.010	0.054	0.018	0.326	2.175	0.042	0.012	1.651	0.861	0.174	0.830	0.196	0.982	0.862
Summer	05/09/2015	247	40	28.35	39.28	0.233	1.47	0.09	77.13	94275.876	24519.381	2330.089	7719.900	1567.190	198582.039	219121.162	0.126	0.299	0.215	1.138	2.791	0.026	0.021	0.028	0.271	0.078	0.680	2.816	0.043	0.012	2.871	1.826	0.096	0.678	0.121	0.812	0.766
Summer	05/09/2015	247	49	27.71	39.33	0.48	1.11	0.10	75.19	99411.734	29494.009	828.281	10497.562	2376.807	178975.882	205126.654	0.153	0.344	0.254	1.142	2.193	0.025	0.021	0.036	0.372	0.114	0.892		0.049	0.011	3.603	2.405	0.050	0.588	0.077	0.711	0.708
Summer	05/09/2015	247	50	26.91	39.50	0.45	1.30	0.11	74.11	90598.350	32865.030	812.040	9389.175		152675.548	174095.635	0.261	0.382	0.164	1.548		0.025	0.021	0.040	0.365	0.108	1.097		0.049	0.011	3.586	2.359		0.578		0.661	0.942
Summer	05/09/2015	247	60	26.11	39.71	0.413	1.58	0.11	72.12	81784.966	23230.376	649.632	8280.787				0.457	0.069		1.854		0.026	0.021	0.055	0.358	0.089	1.301		0.050	0.011	3.416	1.899		0.485		0.611	1.177
Summer	05/09/2015	247	80	25.66	40.71	0.309	2.43	0.13	66.53	49736.297	11841.952		4250.287		104856.760	117675.602	0.653	0.521		2.161		0.025	0.021	0.090	0.334		2.044		0.049	0.011	3.077	0.977		0.299		0.429	1.179
Summer	05/09/2015	247	100	24.34	40.08	0.18	3.29	0.15	60.94	17687.627	453.529		219.787		57037.971	61255.568						0.028	0.021	0.124	0.309		2.788		0.050	0.011	2.738	0.056		0.113		0.247	0.213
Summer	05/09/2015	247	200	22.14	40.47	0.08	19.06	0.75	51.43						56109.096	41611.108						0.026	0.022						0.051	0.011						0.225	0.151
Summer	05/09/2015	247	300	21.69	40.51	0.08	17.27	1.06	49.13						44210.427	28609.624						0.025	0.023						0.050	0.011						0.173	0.104
Summer	05/09/2015	247	400	21.62	40.53	0.08	22.72	0.95	46.72						37077.771	33939.679						0.025	0.023						0.052	0.011						0.147	0.126
Summer	05/09/2015	247	450	21.61	40.53	0.08	24.15	0.80	NA						34145.268	34779.939						0.025	0.024						0.052	0.011						0.134	0.132
Summer	05/09/2015	247	500	21.61	40.54	0.08	21.60	0.84	46.98						41227.201	36727.910						0.030	0.021						0.051	0.011						0.186	0.129
Summer	05/09/2015	247	550	21.62	40.54	0.08	21.36	1.06	47.78						37363.679	37168.058						0.028	0.021						0.051	0.011						0.160	0.130
Summer	05/09/2015	247	600	21.63	40.54	0.08	16.31	1.08	48.57						41143.881	36890.022						0.030	0.023						0.050	0.010						0.188	0.136
Summer	05/09/2015	247	700	21.65	40.55	0.08	23.52	0.90	52.93						42050.441	41841.235						0.028	0.022						0.047	0.011						0.181	0.148
Summer	21/06/2016	172	5	30.27	38.71	0.09	0.14	0.06	70.12	12149.602	20000.661	15411.995	828.920	35.525	177775.660	272163.238	0.062	0.163	0.104	1.346	4.055	0.033	0.022	0.005	0.026	0.007	0.282	2.293	0.037	0.016	0.179	0.774	0.381	0.265	0.034	1.050	0.939
Summer	21/06/2016	172	20	29.34	38.82	0.10	0.00	0.10	71.17	78618.800	22495.232	12354.565	3855.235	76.341	233330.554	396873.756	0.056	0.150	0.092	1.075	4.016	0.031	0.020	0.005	0.036	0.011	0.266	3.035	0.038	0.015	1.042	0.799	0.269	0.983	0.073	1.010	0.737
Summer	21/06/2016	172	40	28.30	38.87	0.17	0.02	0.12	68.91	85161.758	17155.318	3401.163	3588.040	242.940	164159.004	313607.773	0.049	0.166	0.080	1.112	2.510	0.031	0.020	0.009	0.050	0.015	0.572	3.270	0.040	0.015	0.983	0.676	0.065	0.946	0.145	0.867	1.090
Summer	21/06/2016	172	50	27.61	38.95	0.38	0.17	0.09	70.91	88433.236	8934.221	358.804	9388.706		200787.026	320747.030	0.090	0.305	0.182	1.222		0.029	0.020	0.022	0.077	0.051	0.985		0.041	0.015	1.895	0.646	0.016	2.719		0.963	1.154
Summer	21/06/2016	172	60	26.70	39.14	0.26	0.14	0.28	70.82	120855.703	12339.358		2829.593		170751.426	275957.231	0.119	0.308		1.432		0.028	0.019	0.029	0.312		1.311		0.044	0.014	3.410	0.902		0.961		0.790	0.973
Summer	21/06/2016	172	80	25.27	39.80	0.15	1.13	0.18	68.03	29798.715	488.568		1172.562		129619.077	163100.655	0.402	0.495		1.743		0.028	0.020	0.074	0.332		2.127		0.044	0.014	2.841	0.057		0.484		0.558	0.590
Summer	21/06/2016	172	100	23.82	40.16	0.14	3.23	0.14	64.32	22203.220	275.320		447.025		100865.886	111521.030	0.559	0.416		2.138		0.027	0.021	0.089	0.426		3.023		0.046	0.014	2.941	0.027		0.227		0.419	0.402
Summer	21/06/2016	172	150	22.35	40.44	0.07	11.02	0.40	58.02						89635.652	73689.969						0.028	0.021						0.047	0.014						0.362	0.258
Summer	21/06/2016	172	200	22.01	40.50	0.07	13.81	0.74	58.84						80992.941	68900.972						0.026	0.021						0.048	0.014						0.325	0.241
Summer	21/06/2016	172	300	21.61	40.56	0.07	20.07	1.16	51.36						72518.646	51262.860						0.026	0.021						0.048	0.015						0.273	0.176
Summer	21/06/2016	172	400	21.50	40.59	0.07	20.92	1.17	48.72						68951.241	52600.637						0.026	0.020						0.048	0.014						0.261	0.178
Summer	21/06/2016	172	450	21.46	40.61	0.07	22.20	1.10	51.09						73580.238	57069.655						0.026	0.020						0.048	0.015						0.262	0.189
Summer	21/06/2016	172	500	21.45	40.63	0.07	20.70	1.12	49.71						59496.192	57340.533						0.026	0.020						0.047	0.014						0.230	0.191
Summer	21/06/2016	172	540	21.44	40.63	0.07	21.98	0.72	47.83						71326.027	52216.258						0.027	0.020						0.048	0.014						0.222	0.174
Summer	21/06/2016	172	600	21.44	40.65	0.07	20.49	1.11	50.50						51100.340	52508.191						0.027	0.020						0.046	0.014						0.213	0.175
Summer	21/06/2016	172	700	21.43	40.68	0.07	20.65	0.77	54.10						56418.760	50507.035						0.026	0.021						0.048	0.014						0.226	0.177
Fall	26/10/2015	298	5	31.49	39.28	0.10	NA	NA	72.03	44060.984	24562.915	20555.448	729.592	0.000	219192.783	343242.244	0.040	0.201	0.148	2.035	0.000	0.035	0.019	0.006	0.056	0.015	0.602	0.000	0.036	0.013	0.417	1.170	0.722	0.352	0.090	0.543	0.815
Fall	26/10/2015	298	10	31.47	39.33	0.10	NA	NA	70.95	50221.641	27075.410	23517.127	544.754	81.134			0.047	0.198	0.149	1.787	5.259	0.035	0.022	0.007	0.065	0.019	0.561	3.932	0.040	0.013	0.555	1.271	0.833	0.231	0.101	0.752	0.835
Fall	26/10/2015	298	20	31.48	39.34	0.11	NA	NA	70.42	46139.301	22278.599	20793.359	656.519	139.914	316910.553	394459.237	0.038	0.189	0.127	1.681	3.882	0.031	0.022	0.008	0.087	0.025	0.603	2.764	0.039	0.012	0.414	0.998	0.627	0.262	0.129	0.901	1.042
Fall	26/10/2015	298	40	31.60	39.45	0.28	NA	NA	66.56	21295.614	33692.450	39873.142	4148.036	248.173	442016.990	391467.561	0.089	0.260	0.190	1.306	4.367	0.029	0.021	0.019	0.286	0.085	0.931	3.805	0.044	0.012	0.448	2.075	1.798	1.284	0.257	0.926	1.088
Fall	26/10/2015	298	46	31.26	39.39	0.43	NA	NA	67.46	54164.241	49659.806	22300.124	8755.098	428.239			0.117	0.270	0.172	1.214	2.905	0.033	0.021	0.020	0.297	0.084	0.829	3.512	0.043	0.013	1.499	3.179	0.907	2.519	0.295	1.000	1.144
Fall	26/10/2015	298	50	30.52	39.30	0.35	NA	NA	67.74	44301.204	24143.546	15438.547	3714.294				0.223	0.335	0.274	1.571		0.033	0.021	0.045	0.297	0.098	1.159		0.043	0.013	1.545	2.890	0.785	2.334		0.929	0.982
Fall	26/10/2015	298	60	29.78	39.28	0.32	NA	NA	68.01	34438.166	14594.641	793.436	3280.552		300579.414	335845.531	0.470	0.556		1.538		0.033	0.022	0.090	0.482	0.112	1.489		0.044	0.012	1.591	2.601	0.662	2.148		0.857	0.820
Fall	26/10/2015	298	80	27.74	39.35	0.22	NA	NA	69.80	22002.956	870.575		1284.936		230616.686	237946.576	0.645	0.912		2.225		0.035	0.022	0.080	0.520		1.664		0.043	0.012	1.820	1.157	0.051	1.221		0.574	0.575
Fall	26/10/2015	298	100	24.89	39.94	0.11	NA	NA	60.15	10700.823	172.999		248.337		135057.779	132350.717						0.032	0.022	0.154	0.332		2.776		0.047	0.012	2.453	0.115		0.468		0.362	0.317
Fall	26/10/2015	298	150	22.82	40.33	0.07	NA	NA	55.57													0.029	0.022						0.049	0.011	1.635	0.037		0.131		0.312	0.254
Fall	26/10/2015	298	200	22.17	40.43	0.07	NA	NA	53.05						121757.629	113486.051						0.028	0.021						0.049	0.011						0.283	0.237
Fall	26/10/2015	298	300	21.67	40.44	0.07	NA	NA	49.12						105400.583	97448.083						0.030	0.021						0.049	0.011						0.268	0.243
Fall	26/10/2015	298	350	21.67	40.48	0.07	NA	NA	47.15													0.031	0.022						0.047	0.011						0.260	0.246
Fall	26/10/2015	298	400	21.64	40.49	0.07	NA	NA	45.61						89043.537	93220.684						0.029	0.021						0.047	0.011						0.272	0.173
Fall	26/10/2015	298	550	21.64	40.50	0.07	NA	NA	45.71						90898.596	88713.114						0.029	0.021						0.047	0.011						0.240	0.165
Fall	26/10/2015	298	600	21.63	40.51	0.07	NA	NA	45.74						73652.243	87210.591						0.030	0.022						0.045	0.012						0.230	0.163
Fall	26/10/2015	298	685	21.65	40.51	0.07	NA	NA	47.51						92016.710	93193.112						0.035	0.023						0.048	0.012						0.267	0.187
Fall	11/11/2015	314	5	29.54	39.52	0.10	0.26	0.14	77.72	58050.167	40449.699	24860.305	2139.441	328.048	220559.923	194757.052	0.042	0.175	0.118	0.923	2.873	0.028	0.024	0.009	0.083	0.023	0.421	2.003	0.044	0.014	0.579	1.673	0.693	0.468	0.223	0.942	0.754
Fall	11/11/2015	314	20	29.52	39.65	0.12	0.26	0.10	79.58	73423.304	38387.355	25775.061	2655.220	97.142	134210.388	190884.223	0.032	0.176	0.106	1.025	3.870	0.030	0.022	0.011	0.101	0.031	0.538	3.845	0.043	0.014	0.565	1.602	0.645	0.645	0.089	0.608	0.670
Fall	11/11/2015	314	40	29.51	39.65	0.13	0.26	0.16	78.99	92463.173	32121.684	20189.385	2995.217	194.284	166939.479	282980.744	0.038	0.160	0.086	0.950	2.986	0.031	0.023	0.016	0.166	0.050	0.585	3.265	0.042	0.014	0.823	1.215	0.412	0.674	0.138	0.767	0.831
Fall	11/11/2015	314	50	29.00	39.70	0.22	0.26	0.30	79.28	104823.745	16774.582		2721.517	618.723			0.229	0.273		0.867	2.326	0.031	0.023	0.070	0.292		1.014		0.043	0.014	1.074	0.938	0.309	0.646	0.227	0.706	0.737
Fall	11/11/2015	314	60	28.91	39.94	0.31	0.38	0.44	79.56	117184.318	16670.214		2447.816	1043.162	152304.224	177547.052	0.097	0.368		0.966	2.000	0.030	0.021	0.037	0.417		1.014	3.531	0.044	0.013	1.326	0.661	0.206	0.617	0.316	0.645	0.644
Fall	11/11/2015	314	70	27.11	39.59	0.33	1.36	0.12	75.39	79724.426	1218.744		3808.205	599.043			0.324	0.394		1.031	1.945	0.028	0.021	0.083	0.333		0.721	3.234	0.045	0.013	1.829	0.106		0.560	0.494	0.612	0.639
Fall	11/11/2015	314	80	26.46	39.60	0.31	2.20	0.24	74.23	68971.690	3137.847		1143.628	1116.399	102079.030	154044.540	0.545	0.721		2.170		0.027	0.021	0.124	0.402		1.097	3.362	0.046	0.013	6.362	0.203		0.782	0.330	0.421	0.413
Fall	11/11/2015	314	100	24.79	39.99	0.15	6.93	0.22	68.51	20008.816	644.426		339.585		82908.334	113791.401						0.033	0.021	0.137	0.303		3.730		0.050	0.013	5.296	0.060		0.279	0.515	0.399	0.298
Fall	11/11/2015	314	150	22.70	40.35	0.07	11.16	0.38	65.77													0.032	0.021						0.049	0.012	2.585	0.034		0.175		0.349	0.213
Fall	11/11/2015	314	200	22.05	40.45	0.07	15.56	0.44	54.68						72161.950	57573.741						0.032	0.021						0.047	0.013						0.293	0.160
Fall	11/11/2015	314	257	21.76	40.47	0.07	15.43	0.84	56.26													0.032	0.021						0.046	0.013						0.256	0.147
Fall	11/11/2015	314	300	21.62	40.40	0.07	14.91	0.800	56.74						60831.141	46758.644						0.032	0.021						0.044	0.013						0.251	0.149
Fall	11/11/2015	314	400	21.62	40.50	0.07	15.31	0.76	57.22						59474.617	45868.343						0.032	0.021						0.045	0.013						0.241	0.155
Fall	11/11/2015	314	550	21.62	40.51	0.07	14.61	0.72	55.59						46989.781	54251.145						0.032	0.021						0.050	0.012						0.238	0.171
Fall	11/11/2015	314	600	21.63	40.51	0.07	15.63	0.64	55.68						49831.433	40734.936						0.035	0.022						0.051	0.012						0.255	0.173
Fall	11/11/2015	314	690	21.66	40.52	0.07	15.63	0.84	56.45						65016.215	40734.936						0.031	0.022						0.049	0.013						0.298	0.228
Fall	09/12/2015	342	5	27.79	38.76	0.18	0.16	0.00		20560.774	24158.218	9387.944	2345.257	235.217	133129.979	133129.979	0.038	0.234	0.153	1.198	2.718	0.028	0.022	0.015	0.234	0.066	0.822	3.139	0.048	0.013	0.187	1.340	0.341	0.666	0.151	0.573	0.477
Fall	09/12/2015	342	10	27.87	39.35	0.19	0.56	0.04	74.56	25921.361	27758.824	11418.523	3133.532	114.841			0.037	0.241	0.164	1.257	3.300	0.030	0.022	0.014	0.231	0.067	0.950	3.926	0.047	0.014	0.227	1.587	0.445	0.933	0.090	0.638	0.501
Fall	09/12/2015	342	20	27.88	39.43	0.19	0.25	0.01	77.48	25248.949	28936.816	11524.584	2765.900	177.923	140073.651	140073.651	0.043	0.268	0.180	1.299	3.323	0.030	0.022	0.014	0.237	0.065	0.934	3.954	0.049	0.013	0.257	1.839	0.490	0.851	0.140	0.665	0.496
Fall	09/12/2015	342	40	27.88	39.57	0.19	0.32	0.01	81.56	25232.312	28374.046	11385.712	2912.052	221.480	150818.342	150818.342	0.043	0.264	0.192	1.296	3.442	0.031	0.022	0.014	0.238	0.068	0.949	3.926	0.049	0.013	0.257	1.773	0.519	0.894	0.181	0.669	0.543
Fall	09/12/2015	342	50	27.80	39.57	0.17	0.29	0.01	81.00	26279.681	29368.718	12510.760	2952.445	223.841			0.048	0.237	0.159	1.193	3.067	0.031	0.022	0.015	0.240	0.069	0.902		0.049	0.013	0.271	1.757	0.507	0.882	0.177	0.634	0.537
Fall	09/12/2015	342	60	27.88	39.57	0.18	0.26	0.02	80.98	27327.050	30363.389		2992.838	226.203	145776.190	145776.190	0.339	0.518		2.204		0.028	0.023	0.017	0.242	0.069	0.902	3.825	0.048	0.013	0.285	1.740	0.495	0.870	0.173	0.599	0.531
Fall	09/12/2015	342	80	23.87	40.15	0.18	3.31	0.12	73.98	2446.551	315.896		90.898		76930.579	76930.579	0.622	0.652		2.484		0.033	0.020	0.146	0.231		3.739		0.052	0.013	0.312	1.707	0.471	0.846	0.164	0.435	0.260
Fall	09/12/2015	342	100	23.24	40.24	0.07	3.74	0.11	76.31	2540.701	285.995				49679.508	49679.508						0.036	0.021	0.131	0.246		4.002		0.054	0.013	0.197	0.039		0.037		0.343	0.170
Fall	09/12/2015	342	150	22.47	40.39	0.07	9.58	0.31	65.49													0.035	0.022						0.054	0.013	0.374	0.044		0.054		0.335	0.153
Fall	09/12/2015	342	200	22.01	40.45	0.07	15.40	0.37	62.83						42523.216	42523.216						0.030	0.022						0.052	0.014						0.294	0.150
Fall	09/12/2015	342	300	21.70	40.48	0.07	19.33	0.76	63.41						37347.619	37347.619						0.032	0.021						0.050	0.013						0.269	0.131
Fall	09/12/2015	342	400	21.62	40.50	0.07	18.78	0.54	60.70						40286.896	40286.896						0.035	0.021						0.051	0.013						0.300	0.141
Fall	09/12/2015	342	500	21.61	40.51	0.07	18.23	0.57	59.18													0.036	0.021						0.052	0.013						0.329	0.143
Fall	09/12/2015	342	550	21.60	40.50	0.07	18.28	0.62	59.65						39643.637	39643.637						0.036	0.021						0.052	0.013						0.301	0.141
Fall	09/12/2015	342	600	21.63	40.51	0.07	18.33	0.68	60.13						38437.642	38437.642						0.035	0.022						0.051	0.013						0.273	0.138
Fall	09/12/2015	342	700	21.65	40.52	0.07	18.57	0.62	57.40						42025.263	42025.263						0.035	0.021						0.056	0.013						0.351	0.147
Fall	26/10/2016	299	5	30.95	39.41	0.08	0.00	0.02	76.10	41741.846	43537.416	20555.448	1382.795	350.859	165824.678	343242.244	0.047	0.180	0.115	1.305	3.049	0.037	0.024	0.007	0.061	0.019	0.377	1.839	0.048	0.016	0.467	1.857	0.389	0.428	0.254	0.709	0.563
Fall	26/10/2016	299	20	30.90	39.43	0.09	0.00	0.00	72.84	55199.932	61949.885	23517.127	1751.034	353.031	182684.346	394459.237	0.055	0.159	0.114	1.223	3.433	0.038	0.023	0.008	0.054	0.018	0.375	2.357	0.045	0.016	0.722	2.334	0.512	0.508	0.287	0.662	0.685
Fall	26/10/2016	299	40	30.76	39.65	0.19	0.02	0.03	72.69	78413.442	40768.385	20793.359	8255.495	1444.712	249926.974	391467.561	0.092	0.234	0.133	1.005	2.187	0.039	0.023	0.027	0.186	0.053	0.570	2.262	0.046	0.016	1.717	2.259	0.139	1.967	0.749	1.021	1.074
Fall	26/10/2016	299	50	29.03	39.67	0.29	0.14	0.04	77.06	103381.951	13598.411	39873.142	7041.333	1701.437			0.139	0.312	0.000	1.062	1.883	0.038	0.023	0.044	0.412		0.892	3.340	0.048	0.014	3.416	1.005		1.772	0.759	0.865	0.726
Fall	26/10/2016	299	60	28.49	39.63	0.41	0.38	0.07	79.83	47375.562	2945.631	22300.124	2842.876	656.487	198366.139	335845.531	0.210	0.308	0.000	1.072	2.024	0.038	0.025	0.060	0.481		1.055	3.233	0.045	0.015	2.357	0.215		0.722	0.315	0.833	0.673
Fall	26/10/2016	299	80	26.54	39.72	0.16	0.91	0.11	64.53	40685.830	605.403		623.748	568.712	139178.776	237946.576	0.418	0.385	0.000	1.224	1.985	0.041	0.028	0.084	0.472		1.257	3.354	0.049	0.015	4.030	0.055		0.181	0.268	0.549	0.523
Fall	26/10/2016	299	100	24.82	40.08	0.14	2.01	0.15	57.67	14907.672	232.932		327.831		127562.102	132350.717	0.571	0.315	0.000	2.147	0.000	0.032	0.028	0.117	0.280		3.486		0.050	0.015	2.018	0.017		0.167		0.560	0.390
Fall	26/10/2016	299	150	22.67	40.48	0.07	5.71	0.30	69.49													0.040	0.028						0.055	0.014						0.356	0.242
Fall	26/10/2016	299	200	22.08	40.57	0.07	12.31	0.68	49.93						75653.944	113486.051						0.039	0.028						0.055	0.014						0.299	0.200
Fall	26/10/2016	299	300	21.59	40.65	0.07	18.60	0.89	59.76						75780.710	97448.083						0.039	0.030						0.052	0.014						0.273	0.184
Fall	26/10/2016	299	400	21.49	40.68	0.07	18.01	0.77	49.55						59252.788	93220.684						0.036	0.028						0.052	0.014						0.236	0.176
Fall	26/10/2016	299	450	21.47	40.69	0.07	16.64	0.84	49.88													0.035	0.027						0.051	0.014						0.235	0.189
Fall	26/10/2016	299	500	21.46	40.70	0.07	20.23	1.08	53.09						61353.360	88713.114						0.033	0.028						0.054	0.014						0.233	0.165
Fall	26/10/2016	299	550	21.46	40.71	0.07	19.96	0.93	50.37						53005.161	87210.591						0.033	0.028						0.051	0.015						0.237	0.200
Fall	26/10/2016	299	600	21.45	40.72	0.07	18.88	0.91	58.98						53005.161	93193.112						0.035	0.024						0.052	0.015						0.238	0.160
